# Supplementary material for: Perilimnastes dongchauensis (tribe Sonerileae, Melastomataceae), a new species from Quang Trị province, Vietnam
Source: PhytoKeys. 2026 Apr 15;273:109–17. doi: 10.3897/phytokeys.273.177749 (PMC13103670; doi:10.3897/phytokeys.273.177749)
Supplement: XML Treatment for Perilimnastes dongchauensis [file phytokeys.273.177749-treatment1.xml]

<!DOCTYPE tp:taxon-treatment
  PUBLIC "-//TaxonX//DTD Taxonomic Treatment Publishing DTD v0 20100105//EN" "tax-treatment-NSO.dtd">
<tp:taxon-treatment xmlns:tp="http://www.plazi.org/taxpub"><tp:treatment-meta><kwd-group><label>Taxon classification</label><kwd>
              <named-content content-type="kingdom">Plantae</named-content>
            </kwd><kwd>
              <named-content content-type="order">Myrtales</named-content>
            </kwd><kwd>
              <named-content content-type="family">Melastomataceae</named-content>
            </kwd></kwd-group><mixed-citation publication-type="journal"><person-group><name><surname>Huu Nguyen</surname><given-names>Cuong</given-names></name><name><surname>Duong</surname><given-names>Nam Van</given-names></name><name><surname>Bui</surname><given-names>Doi The</given-names></name><name><surname>Tran</surname><given-names>Hung The</given-names></name><name><surname>Bach</surname><given-names>Hai Thanh</given-names></name><name><surname>Phan</surname><given-names>Quyet Thanh</given-names></name><name><surname>Le</surname><given-names>Vu Khanh</given-names></name><name><surname>Nguyen</surname><given-names>Duong Tuan</given-names></name><name><surname>Nuraliev</surname><given-names>Maxim S.</given-names></name><name><surname>Averyanov</surname><given-names>Leonid V.</given-names></name><name><surname>Lin</surname><given-names>Che Wei</given-names></name></person-group><article-title><italic><tp:taxon-name><tp:taxon-name-part taxon-name-part-type="genus" reg="Perilimnastes">Perilimnastes</tp:taxon-name-part> <tp:taxon-name-part taxon-name-part-type="species" reg="dongchauensis">dongchauensis</tp:taxon-name-part></tp:taxon-name></italic> (tribe <tp:taxon-name><tp:taxon-name-part taxon-name-part-type="tribe" reg="Sonerileae">Sonerileae</tp:taxon-name-part></tp:taxon-name>, <tp:taxon-name><tp:taxon-name-part taxon-name-part-type="family" reg="Melastomataceae">Melastomataceae</tp:taxon-name-part></tp:taxon-name>), a new species from Quang Trị province, Vietnam</article-title><source>PhytoKeys</source><day>15</day><month>04</month><year>2026</year><volume>273</volume><fpage>109</fpage><lpage>117</lpage><pub-id pub-id-type="doi">10.3897/phytokeys.273.177749</pub-id></mixed-citation></tp:treatment-meta><tp:nomenclature><tp:taxon-name><object-id xmlns:xlink="http://www.w3.org/1999/xlink" content-type="arpha" xlink:type="simple">5F8DB2B4-A73A-559E-9552-699968637B3D</object-id>
                		<tp:taxon-name-part taxon-name-part-type="genus" reg="Perilimnastes">Perilimnastes</tp:taxon-name-part> <tp:taxon-name-part taxon-name-part-type="species" reg="dongchauensis">dongchauensis</tp:taxon-name-part>
                	
                		<object-id xmlns:xlink="http://www.w3.org/1999/xlink" content-type="ipni" xlink:type="simple">urn:lsid:ipni.org:names:77378627-1</object-id>
                	</tp:taxon-name><tp:taxon-authority>C.H.Nguyen, D.V.Nam &amp; C.W.Lin</tp:taxon-authority><tp:taxon-status xmlns:xlink="http://www.w3.org/1999/xlink" xlink:type="simple">sp. nov.</tp:taxon-status><xref ref-type="fig" rid="F1">Figs 1</xref><xref ref-type="fig" rid="F2">, 2</xref><xref ref-type="fig" rid="F3">, 3</xref></tp:nomenclature><tp:treatment-sec sec-type="Type"><title>Type.</title><p>Vietnam • Quang Tri province, Kim Ngan commune, primary and old secondary evergreen broad-leaved forest, at elevations of 100–200 m a.s.l., along streams and on stream valley slopes in wet rocky places with soil rich in humus, around point <named-content xmlns:xlink="http://www.w3.org/1999/xlink" content-type="dwc:verbatimCoordinates" xlink:type="simple">16°59'25"N, 106°43'00"E</named-content>, locally common, 8 July 2025, <italic>Nguyen Huu Cuong, Duong Van Nam, Tran The Hung, Phan Thanh Quyet, Le Khanh Vu NHC 250708040</italic> (holotype: VNF!; isotypes: VNF!, LE!).</p><fig id="F1" position="float" orientation="portrait"><object-id xmlns:xlink="http://www.w3.org/1999/xlink" content-type="doi" xlink:type="simple">10.3897/phytokeys.273.177749.figure1</object-id><object-id xmlns:xlink="http://www.w3.org/1999/xlink" content-type="arpha" xlink:type="simple">228C84FC-57A9-59F7-8EDD-15980B818C9B</object-id><label>Figure 1.</label><caption><p><italic><tp:taxon-name><tp:taxon-name-part taxon-name-part-type="genus" reg="Perilimnastes">Perilimnastes</tp:taxon-name-part> <tp:taxon-name-part taxon-name-part-type="species" reg="dongchauensis">dongchauensis</tp:taxon-name-part></tp:taxon-name></italic>. <bold>A</bold>. Habit; <bold>B</bold>. Flowering branch; <bold>C</bold>, <bold>C’</bold>. Portion of leaf, adaxial and abaxial surfaces; <bold>D</bold>, <bold>D’, D’’</bold>. Strigose and tuberculate-base strigose; <bold>D’’’</bold>. Glandular trichomes; <bold>E</bold>, <bold>E’</bold>. Flower, front and lateral views; <bold>F</bold>. Hypanthium; <bold>G</bold>. Longitudinal section of ovary; <bold>H, H’, H’’</bold>. Stamens, side and ventral views; <bold>I</bold>. Ovary Crown; <bold>J</bold>. Capsule; <bold>K</bold>. Longitudinal section of capsule. All drawn from the holotype, <italic>NHC 250708040</italic> by Che Wei Lin.</p></caption><graphic xmlns:xlink="http://www.w3.org/1999/xlink" xlink:href="phytokeys-273-109_article-177749__-g001.jpg" id="oo_1595395.jpg" position="float" orientation="portrait" xlink:type="simple"><uri content-type="original_file" xlink:type="simple">https://binary.pensoft.net/fig/1595395</uri></graphic></fig><fig id="F2" position="float" orientation="portrait"><object-id xmlns:xlink="http://www.w3.org/1999/xlink" content-type="doi" xlink:type="simple">10.3897/phytokeys.273.177749.figure2</object-id><object-id xmlns:xlink="http://www.w3.org/1999/xlink" content-type="arpha" xlink:type="simple">A7DA32A7-0DE8-5ED5-85E5-C66566D8A6D3</object-id><label>Figure 2.</label><caption><p><italic><tp:taxon-name><tp:taxon-name-part taxon-name-part-type="genus" reg="Perilimnastes">Perilimnastes</tp:taxon-name-part> <tp:taxon-name-part taxon-name-part-type="species" reg="dongchauensis">dongchauensis</tp:taxon-name-part></tp:taxon-name></italic>. <bold>A</bold>. Habitat, the new species grows on shaded rocks above the waterline along streams in humid evergreen forest; <bold>B</bold>. Portion of leaf, adaxial surface; <bold>C</bold>. Portion of leaf, abaxial surface; <bold>D</bold>. Flowering branch; <bold>E</bold>. Inflorescence, also showing leaf-like bracts; <bold>F</bold>. Flowers, front and lateral views; <bold>G</bold>. Stamens, side view; <bold>H</bold>. Ovary Crown; <bold>I</bold>. Capsule; <bold>J</bold>. Longitudinal section of capsule. All photos by Cuong Huu Nguyen from specimens used for preparation of the holotype and isotypes.</p></caption><graphic xmlns:xlink="http://www.w3.org/1999/xlink" xlink:href="phytokeys-273-109_article-177749__-g002.jpg" id="oo_1595396.jpg" position="float" orientation="portrait" xlink:type="simple"><uri content-type="original_file" xlink:type="simple">https://binary.pensoft.net/fig/1595396</uri></graphic></fig><fig id="F3" position="float" orientation="portrait"><object-id xmlns:xlink="http://www.w3.org/1999/xlink" content-type="doi" xlink:type="simple">10.3897/phytokeys.273.177749.figure3</object-id><object-id xmlns:xlink="http://www.w3.org/1999/xlink" content-type="arpha" xlink:type="simple">C8BE86C8-72E2-5DDA-B7CA-0232FB56542A</object-id><label>Figure 3.</label><caption><p><italic><tp:taxon-name><tp:taxon-name-part taxon-name-part-type="genus" reg="Perilimnastes">Perilimnastes</tp:taxon-name-part> <tp:taxon-name-part taxon-name-part-type="species" reg="dongchauensis">dongchauensis</tp:taxon-name-part></tp:taxon-name></italic>. Raphides (as white spots) on adaxial and abaxial leaf surfaces at living plant and holotype specimen. <bold>A, B</bold>. Adaxial surface; <bold>C, D</bold>. Abaxial surface. All photos by Cuong Huu Nguyen from specimens used for preparation of the holotype and isotypes.</p></caption><graphic xmlns:xlink="http://www.w3.org/1999/xlink" xlink:href="phytokeys-273-109_article-177749__-g003.jpg" id="oo_1595397.jpg" position="float" orientation="portrait" xlink:type="simple"><uri content-type="original_file" xlink:type="simple">https://binary.pensoft.net/fig/1595397</uri></graphic></fig></tp:treatment-sec><tp:treatment-sec sec-type="Diagnosis"><title>Diagnosis.</title><p><italic><tp:taxon-name><tp:taxon-name-part taxon-name-part-type="genus" reg="Perilimnastes">Perilimnastes</tp:taxon-name-part> <tp:taxon-name-part taxon-name-part-type="species" reg="dongchauensis">dongchauensis</tp:taxon-name-part></tp:taxon-name></italic> resembles <italic><tp:taxon-name><tp:taxon-name-part taxon-name-part-type="genus" reg="Perilimnastes">P.</tp:taxon-name-part> <tp:taxon-name-part taxon-name-part-type="species" reg="suberalata">suberalata</tp:taxon-name-part></tp:taxon-name></italic> (C.Hansen) Ying Liu (<xref ref-type="bibr" rid="B7">Hansen 1990</xref>; <xref ref-type="bibr" rid="B11">Liu et al. 2024</xref>) in having elliptic-lanceolate leaf blades, few-flowered inflorescences, 4-merous flowers, and similar anther morphology. However, it differs in several key characters, with stems and petioles densely setose (vs. glabrous), leaves equal or subequal in a pair (vs. unequal, rarely subequal) and adaxial surface setose (vs. glabrous), hypanthia setose (vs. glabrous), calyx lobes narrowly triangular (vs. linear), and petals much larger, measuring 20 × 18 mm (vs. 6 × 3.5 mm).</p></tp:treatment-sec><tp:treatment-sec sec-type="Description"><title>Description.</title><p>Lithophytic, suberect to ascending, multi-branched shrublets to 80 cm or taller, with raphides in many parts. Stems olive green to brownish-red, becoming woody and pale grayish-brown with age; obtusely quadrangular in cross-section, internodes (0.3–)1–3(–7) cm long, 2–3.5 mm thick in distal branches, up to 7 mm or more in the lower stems, minute glandular trichomes mixed with moderately to densely golden brown strigose (1–3 mm long), glabrescent. Leaves simple, decussate and held horizontally, equal to subequal in a pair; petiole olive green to brownish-red, 8–50 mm long, oblate in cross-section, grooved above, minute glandular trichomes mixed with densely golden brown strigose; leaf blade oblanceolate to obovate-lanceolate, 5–16 × 1.5–5 cm, chartaceous, adaxial surface dark green, sparsely golden brown strigose (<italic>ca</italic>. 1.5 mm long) between veins; abaxial surface pale green, minute glandular trichomes mixed with sparsely golden brown strigose along veins; base cuneate to attenuate, apex attenuate-acuminate to acuminate-caudate, margin inconspicuous coarsely serrate, each tooth tipped by a strigose hair; venation acrodromous, with 3 primary veins originating from the base, slightly prominent to flat on the adaxial surface and prominent on the abaxial surface, secondary and tertiary veins conspicuous on the abaxial surface. Inflorescences terminal, umbellate cymes with 3–6 flowers; peduncles sessile or subsessile, bearing a single pair of leaf-like bracts; bracts 6–15 × 2–5 mm. Flowers 4-merous; pedicel greenish white tinged pink towards base, terete, 10–15 mm long in flower, up to 18 mm long in fruit, glabrous. Hypanthium funnel-shaped, greenish white; 5–7 mm long, 5–6 mm in diameter, minute brown glands mixed with moderately to densely golden brown strigose or tuberculate-base strigose. Sepals 4, very narrowly triangular to linear-triangular, greenish white tinged green towards apex, 10–12 mm long, 1.2–1.5 mm wide at the middle and <italic>ca</italic>. 3 mm wide at the base, adaxially minute glandular trichomes mixed with golden brown strigose, margins subentire with rows of strigose indumentum. Petals 4, bright pink adaxially, pinkish white abaxially, broadly obovate-oblong, slightly oblique, 17–20 × 13–18 mm, glabrous. Stamens 8, isomorphic, glabrous, filamentous, all anthers grouped together above the stigma; filaments subterete, <italic>ca</italic>. 10 mm long, white; anthers subulate, strongly incurved, 6.5–8 mm long (appendages included), creamy white tinged with yellow towards the base; ventrally with a pair of bright yellow, tuberculate lobes at the base of the anther sacs; connective dorsally forming a <italic>ca</italic>. 0.3 mm long spur and ventrally bearing a truncate appendage, sometimes retuse at the middle, nearly forked into two triangular lobes; apically with one pore. Ovary <italic>ca</italic>. 1/3 as long as hypanthium (crown excluded), 1.5–2 mm long, 4-locular; ovary crown wedge-like, 4-lobed, margin denticulate, 1.2–1.5 mm high; ovules numerous; ovary adnate to hypanthium for 1–2 mm. Style filiform, white, 1.8–2.2 cm long; stigma obscurely capitate. Capsule cup-shaped, 6.5–8 × 5–7 mm, quadrangular; hypanthium 8-ribbed; crown enlarged enclosing an obpyramidal space; placental column unbeaked, 4-horned; placenta thread-like. Seeds numerous, oblong-ovoid to narrowly triangular-oblongoid, (0.3–) 0.6–0.8 mm long, 0.25–0.35 mm thick, brown.</p></tp:treatment-sec><tp:treatment-sec sec-type="Distribution"><title>Distribution.</title><p><italic><tp:taxon-name><tp:taxon-name-part taxon-name-part-type="genus" reg="Perilimnastes">Perilimnastes</tp:taxon-name-part> <tp:taxon-name-part taxon-name-part-type="species" reg="dongchauensis">dongchauensis</tp:taxon-name-part></tp:taxon-name></italic> is currently known only from Quang Tri province, Central Vietnam, including Dong Chau-Khe Nuoc Trong Nature Reserve and Phong Nha-Ke Bang National Park.</p></tp:treatment-sec><tp:treatment-sec sec-type="Habitat"><title>Habitat.</title><p><italic><tp:taxon-name><tp:taxon-name-part taxon-name-part-type="genus" reg="Perilimnastes">Perilimnastes</tp:taxon-name-part> <tp:taxon-name-part taxon-name-part-type="species" reg="dongchauensis">dongchauensis</tp:taxon-name-part></tp:taxon-name></italic> grows in primary and old secondary lowland, evergreen, broad-leaved forests dominated by <italic><tp:taxon-name><tp:taxon-name-part taxon-name-part-type="genus" reg="Amesiodendron">Amesiodendron</tp:taxon-name-part> <tp:taxon-name-part taxon-name-part-type="species" reg="chinense">chinense</tp:taxon-name-part></tp:taxon-name></italic> (Merrill) Hu, <italic><tp:taxon-name><tp:taxon-name-part taxon-name-part-type="genus" reg="Dillenia">Dillenia</tp:taxon-name-part> <tp:taxon-name-part taxon-name-part-type="species" reg="heterosepala">heterosepala</tp:taxon-name-part></tp:taxon-name></italic> Fin. &amp; Gagnep., <italic><tp:taxon-name><tp:taxon-name-part taxon-name-part-type="genus" reg="Syzygium">Syzygium</tp:taxon-name-part> <tp:taxon-name-part taxon-name-part-type="species" reg="attopeuense">attopeuense</tp:taxon-name-part></tp:taxon-name></italic> (Gagnep.) Merr. &amp; LMPery, and <italic><tp:taxon-name><tp:taxon-name-part taxon-name-part-type="genus" reg="Elaeocarpus">Elaeocarpus</tp:taxon-name-part> <tp:taxon-name-part taxon-name-part-type="species" reg="hainanensis">hainanensis</tp:taxon-name-part></tp:taxon-name></italic> Oliver, <italic><tp:taxon-name><tp:taxon-name-part taxon-name-part-type="genus" reg="Impatiens">Impatiens</tp:taxon-name-part> <tp:taxon-name-part taxon-name-part-type="species" reg="claviger">claviger</tp:taxon-name-part></tp:taxon-name></italic> J.D.Hooker, along streams and stream valley slopes in wet rocky places with soil rich in humus at elevations of 100–750 m a.s.l., locally common.</p></tp:treatment-sec><tp:treatment-sec sec-type="Phenology"><title>Phenology.</title><p>Flowering from June to November, fruiting from July to December.</p></tp:treatment-sec><tp:treatment-sec sec-type="Etymology"><title>Etymology.</title><p>The species is named after its type locality, Dong Chau-Khe Nuoc Trong Nature Reserve.</p></tp:treatment-sec><tp:treatment-sec sec-type="Vietnamese names"><title>Vietnamese names.</title><p>Me đá động châu.</p></tp:treatment-sec><tp:treatment-sec sec-type="Preliminary IUCN conservation status"><title>Preliminary IUCN conservation status.</title><p>The species was found in some locations as a common plant, able to grow well in secondary and primary forests in the territory that is currently officially protected. According to the criteria and terms of the Red List IUCN (2024) we preliminarily estimate the conservation status of <italic><tp:taxon-name><tp:taxon-name-part taxon-name-part-type="genus" reg="Perilimnastes">P.</tp:taxon-name-part> <tp:taxon-name-part taxon-name-part-type="species" reg="dongchauensis">dongchauensis</tp:taxon-name-part></tp:taxon-name></italic> as being of least concern (LC).</p></tp:treatment-sec><tp:treatment-sec sec-type="Note"><title>Note.</title><p>Within the Sino-Vietnamese region, <italic><tp:taxon-name><tp:taxon-name-part taxon-name-part-type="genus" reg="Perilimnastes">P.</tp:taxon-name-part> <tp:taxon-name-part taxon-name-part-type="species" reg="dongchauensis">dongchauensis</tp:taxon-name-part></tp:taxon-name></italic> shows some resemblance to <italic><tp:taxon-name><tp:taxon-name-part taxon-name-part-type="genus" reg="Perilimnastes">P.</tp:taxon-name-part> <tp:taxon-name-part taxon-name-part-type="species" reg="elegans">elegans</tp:taxon-name-part></tp:taxon-name></italic> (Hai L. Chen, Yan Liu &amp; Ying Liu) Ying Liu (<xref ref-type="bibr" rid="B1">Chen et al. 2021</xref>; <xref ref-type="bibr" rid="B11">Liu et al. 2024</xref>), sharing a hairy stem, oblanceolate 3-veined, leaves setose on the adaxial surface, and an umbellate inflorescence and flowers with pink petals. However, it can be readily distinguished from <italic><tp:taxon-name><tp:taxon-name-part taxon-name-part-type="genus" reg="Perilimnastes">P.</tp:taxon-name-part> <tp:taxon-name-part taxon-name-part-type="species" reg="elegans">elegans</tp:taxon-name-part></tp:taxon-name></italic> by its setose stems (vs. crooked hairs), consistently 4-merous flowers (vs. usually 3-merous), much shorter peduncles (0.3–0.6 mm vs. 15–27 mm), setose hypanthia (vs. glandular), whitish yellow anthers (vs. purple), and a truncated, ventral connective appendage (vs. absent).</p></tp:treatment-sec><tp:treatment-sec sec-type="Additional material studied (paratypes)"><title>Additional material studied (paratypes).</title><p>Vietnam • Quang Tri province: Kim Ngan commune, old secondary evergreen broad-leaved forest, at elevation <italic>ca</italic>.150 m a.s.l., along streams, around point <named-content xmlns:xlink="http://www.w3.org/1999/xlink" content-type="dwc:verbatimCoordinates" xlink:type="simple">16°59'00"N, 106°43'00"E</named-content>, locally common, 8 October 2025, <italic>Cao Xuan Tuan, Bach Thanh Hai, DCKNT - NR 251008002</italic> (VNF); • Phong Nha-Ke Bang National Park, <italic>ca</italic>. 700 m a.s.l., around point <named-content xmlns:xlink="http://www.w3.org/1999/xlink" content-type="dwc:verbatimCoordinates" xlink:type="simple">17°28'21.5"N, 106°22'44.6"E</named-content>, 27 November 2025, <italic>T.C.Hsu16510</italic> (SGN, TAIF).</p></tp:treatment-sec><ref-list><ref id="B7"><mixed-citation xmlns:xlink="http://www.w3.org/1999/xlink" xlink:type="simple">Hansen C (1990) New species and combinations in <italic><tp:taxon-name><tp:taxon-name-part taxon-name-part-type="genus">Allomorphia</tp:taxon-name-part></tp:taxon-name></italic>, <italic><tp:taxon-name><tp:taxon-name-part taxon-name-part-type="genus">Phyllagathis</tp:taxon-name-part></tp:taxon-name></italic> and <italic><tp:taxon-name><tp:taxon-name-part taxon-name-part-type="genus">Sporoxeia</tp:taxon-name-part></tp:taxon-name></italic> (<tp:taxon-name><tp:taxon-name-part taxon-name-part-type="family">Melastomataceae</tp:taxon-name-part></tp:taxon-name>) in Indo-China. Bulletin du Muséum National d’Histoire Naturelle, Section B, Adansonia, 4e série 12(1): 37–41. <ext-link xlink:href="10.5962/p.276399" ext-link-type="doi" xlink:type="simple">https://doi.org/10.5962/p.276399</ext-link></mixed-citation></ref><ref id="B11"><mixed-citation xmlns:xlink="http://www.w3.org/1999/xlink" xlink:type="simple">Liu Y, Dai JH, Zhuang QY, Zou CY, Ma KN (2024) Resurrection of <italic><tp:taxon-name><tp:taxon-name-part taxon-name-part-type="genus">Perilimnastes</tp:taxon-name-part></tp:taxon-name></italic> (<tp:taxon-name><tp:taxon-name-part taxon-name-part-type="tribe">Sonerileae</tp:taxon-name-part></tp:taxon-name>, <tp:taxon-name><tp:taxon-name-part taxon-name-part-type="family">Melastomataceae</tp:taxon-name-part></tp:taxon-name>) with description of a new species <italic><tp:taxon-name><tp:taxon-name-part taxon-name-part-type="genus">P.</tp:taxon-name-part> <tp:taxon-name-part taxon-name-part-type="species">nana</tp:taxon-name-part></tp:taxon-name></italic>. Phytokeys 238: 11–31. <ext-link xlink:href="10.3897/phytokeys.238.116168" ext-link-type="doi" xlink:type="simple">https://doi.org/10.3897/phytokeys.238.116168</ext-link></mixed-citation></ref><ref id="B1"><mixed-citation xmlns:xlink="http://www.w3.org/1999/xlink" xlink:type="simple">Chen HL, Nong SY, Liu Y, Liu Y (2021) A new species of <italic><tp:taxon-name><tp:taxon-name-part taxon-name-part-type="genus">Phyllagathis</tp:taxon-name-part></tp:taxon-name></italic> (<tp:taxon-name><tp:taxon-name-part taxon-name-part-type="tribe">Sonerileae</tp:taxon-name-part></tp:taxon-name>, <tp:taxon-name><tp:taxon-name-part taxon-name-part-type="family">Melastomataceae</tp:taxon-name-part></tp:taxon-name>) from Guangxi, China. Phytotaxa 509(2): 225–232. <ext-link xlink:href="10.11646/phytotaxa.509.2.5" ext-link-type="doi" xlink:type="simple">https://doi.org/10.11646/phytotaxa.509.2.5</ext-link></mixed-citation></ref></ref-list></tp:taxon-treatment>
